# Supplementary material for: Identification of ankyrin-transmembrane-type subfamily genes in Triticeae species reveals TaANKTM2A-5 regulates powdery mildew resistance in wheat
Source: Front Plant Sci. 2022 Jul 22;13:943217. doi: 10.3389/fpls.2022.943217 (PMC9353636; doi:10.3389/fpls.2022.943217)
Supplement: Supplementary file 3 [file Table_3.XLSX]

## Sheet: Sheet1
Supplementary Table 2. Characteristics of ANKTM genes in five Triticeae species and Arabidopsis
Species	Gene ID	Gene Name	Numbers of ANK	Numbers of TM	Class	Remarks
Triticum_aestivum	TraesCS1A02G013200	TaANKTM1A-1	7	5	a
	TraesCS1A02G044400	TaANKTM1A-2	8	5	a
	TraesCS1B02G012300	TaANKTM1B-1	7	4	a
	TraesCS1B02G032300	TaANKTM1B-2	7	4	a
	TraesCS1B02G095300	TaANKTM1B-3	9	4	c
	TraesCS1B02G392900	TaANKTM1B-4	7	4	b
	TraesCS1D02G011300	TaANKTM1D-1	6	5	a
	TraesCS1D02G025500	TaANKTM1D-2	3	5	a
	TraesCS1D02G025700	TaANKTM1D-3	8	5	a
	TraesCS1D02G045000	TaANKTM1D-4	6	6	a
	TraesCS1D02G079400	TaANKTM1D-5	19	4	c
	TraesCS1D02G379500	TaANKTM1D-6	9	4	b
	TraesCS2A02G007400	TaANKTM2A-1	7	4	a
	TraesCS2A02G045300	TaANKTM2A-2	8	5	a
	TraesCS2A02G218100	TaANKTM2A-3	8	6	a
	TraesCS2A02G219300	TaANKTM2A-4	9	4	a
	TraesCS2A02G586100	TaANKTM2A-5	2	1	e
	TraesCS2B02G007300	TaANKTM2B-1	9	4	b
	TraesCS2B02G008500	TaANKTM2B-2	8	4	a
	TraesCS2B02G051900	TaANKTM2B-3	8	2	a
	TraesCS2B02G244900	TaANKTM2B-4	8	4	a
	TraesCS2B02G596900	TaANKTM2B-5	2	1	e
	TraesCS2D02G224000	TaANKTM2D-1	9	4	a
	TraesCS2D02G600500	TaANKTM2D-2	2	1	e
	TraesCS3A02G351100	TaANKTM3A-1	9	4	c
	TraesCS3A02G354800	TaANKTM3A-2	7	4	d
	TraesCS3A02G358000	TaANKTM3A-3	8	4	a
	TraesCS3A02G529300	TaANKTM3A-4	5	4	b
	TraesCS3A02G529700	TaANKTM3A-5	9	4	b
	TraesCS3A02G537000	TaANKTM3A-6	2	5	a
	TraesCS3B02G000900	TaANKTM3B-1	4	5	a
	TraesCS3B02G046200	TaANKTM3B-2	9	5	a
	TraesCS3B02G387800	TaANKTM3B-3	7	4	d
	TraesCS3B02G391000	TaANKTM3B-4	8	5	a
	TraesCS3B02G523100	TaANKTM3B-5	8	5	a
	TraesCS3B02G584200	TaANKTM3B-6	7	3	b
	TraesCS3B02G598600	TaANKTM3B-7	9	4	b
	TraesCS3B02G598700	TaANKTM3B-8	9	4	b
	TraesCS3B02G598900	TaANKTM3B-9	5	4	b
	TraesCS3B02G599200	TaANKTM3B-10	8	4	b
	TraesCS3B02G599400	TaANKTM3B-11	9	4	b
	TraesCS3D02G042100	TaANKTM3D-1	8	5	a
	TraesCS3D02G345200	TaANKTM3D-2	9	4	c
	TraesCS3D02G348800	TaANKTM3D-3	7	4	d
	TraesCS3D02G352000	TaANKTM3D-4	8	4	a
	TraesCS3D02G455500	TaANKTM3D-5	9	4	b
	TraesCS3D02G515100	TaANKTM3D-6	7	5	a
	TraesCS3D02G533500	TaANKTM3D-7	9	4	b
	TraesCS3D02G534600	TaANKTM3D-8	9	4	b
	TraesCS3D02G535100	TaANKTM3D-9	3	4	b
	TraesCS4A02G102200	TaANKTM4A-1	7	4	d
	TraesCS4A02G102300	TaANKTM4A-2	6	4	d
	TraesCS4A02G151100	TaANKTM4A-3	6	4	e
	TraesCS4A02G427100	TaANKTM4A-4	7	5	a
	TraesCS4A02G434700	TaANKTM4A-5	8	4	a
	TraesCS4B02G152600	TaANKTM4B-1	6	4	e
	TraesCS4B02G202300	TaANKTM4B-2	6	4	d
	TraesCS4B02G202400	TaANKTM4B-3	7	4	d
	TraesCS4B02G359100	TaANKTM4B-4	7	6	a
	TraesCS4B02G390300	TaANKTM4B-5	1	4	b
	TraesCS4D02G156300	TaANKTM4D-1	6	4	e
	TraesCS4D02G203200	TaANKTM4D-2	6	4	d
	TraesCS4D02G203300	TaANKTM4D-3	7	4	d
	TraesCS4D02G326300	TaANKTM4D-4	9	5	a
	TraesCS4D02G352600	TaANKTM4D-5	6	6	a
	TraesCS5A02G044000	TaANKTM5A-1	7	5	a
	TraesCS5A02G185200	TaANKTM5A-2	8	5	a
	TraesCS5A02G305200	TaANKTM5A-3	8	4	d
	TraesCS5A02G338100	TaANKTM5A-4	6	5	a
	TraesCS5A02G339200	TaANKTM5A-5	9	5	a
	TraesCS5A02G364500	TaANKTM5A-6	5	5	a
	TraesCS5A02G436200	TaANKTM5A-7	10	4	a
	TraesCS5B02G038100	TaANKTM5B-1	6	4	a
	TraesCS5B02G048200	TaANKTM5B-2	6	5	a
	TraesCS5B02G183200	TaANKTM5B-3	8	5	a
	TraesCS5B02G305700	TaANKTM5B-4	8	4	d
	TraesCS5B02G336900	TaANKTM5B-5	10	5	a
	TraesCS5B02G337600	TaANKTM5B-6	9	5	a
	TraesCS5B02G352100	TaANKTM5B-7	6	4	a
	TraesCS5B02G352200	TaANKTM5B-8	1	2	a
	TraesCS5B02G352300	TaANKTM5B-9	6	5	a
	TraesCS5B02G352400	TaANKTM5B-10	7	5	a
	TraesCS5B02G352700	TaANKTM5B-11	3	5	a
	TraesCS5B02G439300	TaANKTM5B-12	9	4	a
	TraesCS5B02G512800	TaANKTM5B-13	2	1	e
	TraesCS5D02G026900	TaANKTM5D-1	6	4	a
	TraesCS5D02G053600	TaANKTM5D-2	4	5	a
	TraesCS5D02G053700	TaANKTM5D-3	7	5	a
	TraesCS5D02G053800	TaANKTM5D-4	7	5	a
	TraesCS5D02G070200	TaANKTM5D-5	5	1	e
	TraesCS5D02G070400	TaANKTM5D-6	4	1	e
	TraesCS5D02G092200	TaANKTM5D-7	8	2	e
	TraesCS5D02G190200	TaANKTM5D-8	8	5	a
	TraesCS5D02G206000	TaANKTM5D-9	8	5	a
	TraesCS5D02G312200	TaANKTM5D-10	8	4	d
	TraesCS5D02G342600	TaANKTM5D-11	9	5	a
	TraesCS5D02G343400	TaANKTM5D-12	9	5	a
	TraesCS5D02G357200	TaANKTM5D-13	5	4	a
	TraesCS5D02G443900	TaANKTM5D-14	9	4	a
	TraesCS6A02G144900	TaANKTM6A-1	5	4	e
	TraesCS6A02G412500	TaANKTM6A-2	8	5	a
	TraesCS6B02G013000	TaANKTM6B-1	9	3	a
	TraesCS6B02G013100	TaANKTM6B-2	9	4	c
	TraesCS6B02G173100	TaANKTM6B-3	5	4	e
	TraesCS6B02G327600	TaANKTM6B-4	7	4	d
	TraesCS6B02G437600	TaANKTM6B-5	9	4	c
	TraesCS6B02G448200	TaANKTM6B-6	8	4	a
	TraesCS6B02G460400	TaANKTM6B-7	5	5	a
	TraesCS6B02G460500	TaANKTM6B-8	10	4	a
	TraesCS6B02G460800	TaANKTM6B-9	6	5	a
	TraesCS6B02G461800	TaANKTM6B-10	7	4	a
	TraesCS6B02G466500	TaANKTM6B-11	7	5	a
	TraesCS6D02G011400	TaANKTM6D-1	7	3	c
	TraesCS6D02G133900	TaANKTM6D-2	5	4	e
	TraesCS6D02G277900	TaANKTM6D-3	6	4	d
	TraesCS6D02G394900	TaANKTM6D-4	8	4	a
	TraesCS6D02G395200	TaANKTM6D-5	5	5	a
	TraesCS6D02G395300	TaANKTM6D-6	6	5	a
	TraesCS6D02G395500	TaANKTM6D-7	7	5	a
	TraesCS6D02G396100	TaANKTM6D-8	5	4	a
	TraesCS7A02G022100	TaANKTM7A-1	6	5	a
	TraesCS7A02G061700	TaANKTM7A-2	2	4	a
	TraesCS7A02G265800	TaANKTM7A-3	8	4	d
	TraesCS7A02G417600	TaANKTM7A-4	9	4	c
	TraesCS7A02G517600	TaANKTM7A-5	6	4	e
	TraesCS7A02G540100	TaANKTM7A-6	6	5	a
	TraesCS7B02G025100	TaANKTM7B-1	7	5	a
	TraesCS7B02G025200	TaANKTM7B-2	7	5	a
	TraesCS7B02G166600	TaANKTM7B-3	8	4	d
	TraesCS7B02G317700	TaANKTM7B-4	9	4	c
	TraesCS7B02G433700	TaANKTM7B-5	6	4	e
	TraesCS7D02G019300	TaANKTM7D-1	7	5	a
	TraesCS7D02G034400	TaANKTM7D-2	7	6	a
	TraesCS7D02G043800	TaANKTM7D-3	5	5	a
	TraesCS7D02G268900	TaANKTM7D-4	8	4	d
	TraesCS7D02G410500	TaANKTM7D-5	9	4	c
	TraesCS7D02G507500	TaANKTM7D-6	6	4	e
	TraesCSU02G002000	TaANKTMU-1	8	6	a
	TraesCSU02G003000	TaANKTMU-2	5	4	a
	TraesCSU02G088900	TaANKTMU-3	3	5	a
	TraesCSU02G089100	TaANKTMU-4	7	5	a
	TraesCSU02G089300	TaANKTMU-5	3	5	a
	TraesCSU02G089400	TaANKTMU-6	6	4	a
	TraesCSU02G096300	TaANKTMU-7	7	5	a
	TraesCSU02G140300	TaANKTMU-8	7	4	b
	TraesCS2B02G243500	TaANK2B	9	/	/	Only ANK
	TraesCS3A02G037500	TaANK3A	2	/	/	Only ANK
	TraesCS3B02G504500	TaANK3B	9	/	/	Only ANK
	TraesCS5A02G079800	TaANK5A	6	/	/	Only ANK
	TraesCS6A02G412200	TaANK6A-2	7	/	/	Only ANK
	TraesCS6A02G412600	TaANK6A-1	6	/	/	Only ANK
	TraesCS4A02G359500	TaANKTMS4A	/	/	/	Insignificant ANKTM
	TraesCS5D02G513300	TaANKTMS5D	/	/	/	Insignificant ANKTM
Hordeum_vulgare	HORVU0Hr1G005790	HvANKTM0H-1	2	1	e
	HORVU0Hr1G015770	HvANKTM0H-2	2	4	e
	HORVU0Hr1G030080	HvANKTM0H-3	9	5	a
	HORVU1Hr1G003630	HvANKTM1H-1	7	7	a
	HORVU1Hr1G016540	HvANKTM1H-2	18	4	c
	HORVU1Hr1G091970	HvANKTM1H-3	8	6	a
	HORVU2Hr1G003780	HvANKTM2H-1	6	2	a
	HORVU2Hr1G005760	HvANKTM2H-2	9	4	a
	HORVU2Hr1G018140	HvANKTM2H-3	2	1	e
	HORVU2Hr1G045100	HvANKTM2H-4	6	5	a
	HORVU2Hr1G045370	HvANKTM2H-5	6	5	a
	HORVU3Hr1G014910	HvANKTM3H-1	6	4	a
	HORVU3Hr1G017090	HvANKTM3H-2	9	5	a
	HORVU3Hr1G076840	HvANKTM3H-3	2	2	e
	HORVU3Hr1G086490	HvANKTM3H-4	8	4	a
	HORVU3Hr1G087050	HvANKTM3H-5	7	4	d
	HORVU3Hr1G087640	HvANKTM3H-6	9	4	c
	HORVU3Hr1G105070	HvANKTM3H-7	8	5	a
	HORVU3Hr1G115520	HvANKTM3H-8	9	4	b
	HORVU3Hr1G115640	HvANKTM3H-9	9	4	b
	HORVU3Hr1G115700	HvANKTM3H-10	9	4	b
	HORVU3Hr1G115720	HvANKTM3H-11	9	4	b
	HORVU3Hr1G115780	HvANKTM3H-12	9	3	b
	HORVU4Hr1G041970	HvANKTM4H-1	5	4	e
	HORVU4Hr1G058450	HvANKTM4H-2	4	4	d
	HORVU4Hr1G058480	HvANKTM4H-3	7	4	d
	HORVU4Hr1G063060	HvANKTM4H-4	6	1	d
	HORVU5Hr1G009440	HvANKTM5H-1	9	4	a
	HORVU5Hr1G014480	HvANKTM5H-2	5	1	e
	HORVU5Hr1G023700	HvANKTM5H-3	9	4	a
	HORVU5Hr1G056340	HvANKTM5H-4	8	4	a
	HORVU5Hr1G079730	HvANKTM5H-5	8	4	d
	HORVU5Hr1G084850	HvANKTM5H-6	5	4	a
	HORVU5Hr1G117190	HvANKTM5H-7	2	1	e
	HORVU6Hr1G000310	HvANKTM6H-1	9	4	b
	HORVU6Hr1G017980	HvANKTM6H-2	8	5	a
	HORVU6Hr1G074040	HvANKTM6H-3	7	4	d
	HORVU6Hr1G094920	HvANKTM6H-4	7	5	a
	HORVU7Hr1G010020	HvANKTM7H-1	7	5	a
	HORVU7Hr1G056430	HvANKTM7H-2	8	4	d
	HORVU7Hr1G096820	HvANKTM7H-3	9	4	c
	HORVU7Hr1G115550	HvANKTM7H-4	5	4	e
Triticum_urartu	TuG1812G0100000217.01	TuANKTM1A-1	5	5	a
	TuG1812G0100000389.01	TuANKTM1A-2	2	1	a
	TuG1812G0100000600.01	TuANKTM1A-3	6	5	a
	TuG1812G0100001082.01	TuANKTM1A-4	3	1	e	TuANKTM1A-4 and TuANKTM1A-5 are tandem repeats
	TuG1812G0100001083.01	TuANKTM1A-5	3	1	e
	TuG1812G0200002663.01	TuANKTM2A-1	4	2	a
	TuG1812G0200002673.01	TuANKTM2A-2	8	4	a
	TuG1812G0200003895.01	TuANKTM2A-3	2	1	e
	TuG1812G0300001433.01	TuANKTM3A-1	1	2	b
	TuG1812G0300003660.01	TuANKTM3A-2	2	1	e
	TuG1812G0300003914.01	TuANKTM3A-3	7	4	c
	TuG1812G0300003937.01	TuANKTM3A-4	7	4	d
	TuG1812G0300004858.01	TuANKTM3A-5	1	1	e
	TuG1812G0300005770.01	TuANKTM3A-6	5	1	b
	TuG1812G0300005774.01	TuANKTM3A-7	9	4	b
	TuG1812G0300005781.01	TuANKTM3A-8	9	4	b
	TuG1812G0300005785.01	TuANKTM3A-9	9	4	b	TuANKTM3A-9 and TuANKTM3A-10 are tandem repeats
	TuG1812G0300005786.01	TuANKTM3A-10	9	1	b
	TuG1812G0300005866.01	TuANKTM3A-11	1	3	b
	TuG1812G0400002426.01	TuANKTM4A-1	7	4	d
	TuG1812G0400002427.01	TuANKTM4A-2	6	4	d
	TuG1812G0500000539.01	TuANKTM5A-1	5	5	a
	TuG1812G0500002154.01	TuANKTM5A-2	4	5	a
	TuG1812G0500003357.01	TuANKTM5A-3	8	4	d
	TuG1812G0500003679.01	TuANKTM5A-4	9	5	a
	TuG1812G0500005681.01	TuANKTM5A-5	7	4	b
	TuG1812G0600001530.01	TuANKTM6A-1	5	4	e
	TuG1812G0600003259.01	TuANKTM6A-2	7	4	d
	TuG1812G0600004354.01	TuANKTM6A-3	4	3	a
	TuG1812G0700001346.01	TuANKTM7A-1	7	5	a
	TuG1812G0700002814.01	TuANKTM7A-2	8	4	d
	TuG1812G0700004532.01	TuANKTM7A-3	9	4	c
	TuG1812S0000306200.01	TuANKTM0A-1	2	4	b
	TuG1812S0000542600.01	TuANKTM0A-2	5	2	e
	TuG1812S0002471600.01	TuANKTM0A-3	2	5	a
	TuG1812S0003022000.01	TuANKTM0A-4	2	1	e
Aegilops_tauschii	AET0Gv20023200	AetANKTM0D-1	7	4	b
	AET1Gv20031000	AetANKTM1D-1	6	5	a
	AET1Gv20102900	AetANKTM1D-2	6	6	a
	AET1Gv20193900	AetANKTM1D-3	19	4	c
	AET1Gv20898500	AetANKTM1D-4	9	4	b
	AET2Gv20016500	AetANKTM2D-1	7	5	a
	AET2Gv20061100	AetANKTM2D-2	9	6	a
	AET2Gv20131500	AetANKTM2D-3	1	1	a
	AET2Gv20465100	AetANKTM2D-4	9	4	a
	AET2Gv20465300	AetANKTM2D-5	8	4	a
	AET2Gv20711500	AetANKTM2D-6	6	5	e
	AET3Gv20082600	AetANKTM3D-1	8	5	a
	AET3Gv20789800	AetANKTM3D-2	9	4	c
	AET3Gv20796900	AetANKTM3D-3	7	4	d
	AET3Gv20804700	AetANKTM3D-4	8	4	a
	AET3Gv20805200	AetANKTM3D-5	8	5	a
	AET3Gv21026200	AetANKTM3D-6	9	4	b
	AET3Gv21236600	AetANKTM3D-7	9	2	b
	AET4Gv20351500	AetANKTM4D-1	6	4	e
	AET4Gv20519100	AetANKTM4D-2	6	4	d
	AET4Gv20519400	AetANKTM4D-3	7	4	d
	AET4Gv20776000	AetANKTM4D-4	9	5	a
	AET5Gv20072300	AetANKTM5D-1	5	4	a
	AET5Gv20173000	AetANKTM5D-2	6	1	e
	AET5Gv20490000	AetANKTM5D-3	8	5	a
	AET5Gv20710500	AetANKTM5D-4	8	4	d
	AET5Gv20773100	AetANKTM5D-5	9	5	a
	AET5Gv20774400	AetANKTM5D-6	9	5	a
	AET5Gv20808400	AetANKTM5D-7	5	4	a
	AET5Gv21025300	AetANKTM5D-8	2	1	e
	AET5Gv21144000	AetANKTM5D-9	2	1	e
	AET6Gv20372400	AetANKTM6D-1	5	4	e
	AET6Gv20744000	AetANKTM6D-2	6	4	d
	AET6Gv20993200	AetANKTM6D-3	5	5	a
	AET6Gv20993400	AetANKTM6D-4	6	5	a
	AET6Gv20993800	AetANKTM6D-5	6	5	a
	AET7Gv20039300	AetANKTM7D-1	7	5	a
	AET7Gv20107600	AetANKTM7D-2	9	4	a
	AET7Gv20247800	AetANKTM7D-3	6	5	a
	AET7Gv20656200	AetANKTM7D-4	8	4	d
	AET7Gv21012900	AetANKTM7D-5	9	2	c
	AET7Gv21265900	AetANKTM7D-6	6	5	e
Triticum_dicoccoides	TRIDC1AG001310	TdANKTM1A-1	5	5	a
	TRIDC1AG002600	TdANKTM1A-2	7	6	a
	TRIDC1AG002750	TdANKTM1A-3	4	4	a
	TRIDC1BG003440	TdANKTM1B-1	7	6	a
	TRIDC1BG013520	TdANKTM1B-2	19	4	c
	TRIDC1BG045410	TdANKTM1B-3	4	5	e
	TRIDC1BG062800	TdANKTM1B-4	9	4	b
	TRIDC2AG029180	TdANKTM2A-1	9	4	a
	TRIDC2AG049710	TdANKTM2A-2	3	1	e
	TRIDC2AG078600	TdANKTM2A-3	2	1	e
	TRIDC2BG001720	TdANKTM2B-1	9	4	b
	TRIDC2BG001840	TdANKTM2B-2	6	4	a
	TRIDC2BG004750	TdANKTM2B-3	6	6	a
	TRIDC2BG032860	TdANKTM2B-4	8	4	a
	TRIDC2BG086710	TdANKTM2B-5	2	1	e
	TRIDC3AG050570	TdANKTM3A-1	9	4	c
	TRIDC3AG051080	TdANKTM3A-2	7	4	d
	TRIDC3AG074750	TdANKTM3A-3	4	1	b
	TRIDC3AG074900	TdANKTM3A-4	9	4	b
	TRIDC3AG074910	TdANKTM3A-5	9	4	b
	TRIDC3AG074970	TdANKTM3A-6	2	2	b
	TRIDC3BG006210	TdANKTM3B-1	9	5	a
	TRIDC3BG056900	TdANKTM3B-2	2	4	c
	TRIDC3BG057670	TdANKTM3B-3	7	4	d
	TRIDC3BG058240	TdANKTM3B-4	8	5	a
	TRIDC3BG073930	TdANKTM3B-5	9	4	b
	TRIDC3BG076290	TdANKTM3B-6	6	5	a
	TRIDC3BG086270	TdANKTM3B-7	9	4	b
	TRIDC3BG086280	TdANKTM3B-8	8	4	b
	TRIDC3BG086290	TdANKTM3B-9	9	4	b
	TRIDC4AG013900	TdANKTM4A-1	7	4	d
	TRIDC4AG013910	TdANKTM4A-2	6	4	d
	TRIDC4AG022500	TdANKTM4A-3	6	4	e
	TRIDC4AG047000	TdANKTM4A-4	6	5	a
	TRIDC4AG053710	TdANKTM4A-5	2	1	e
	TRIDC4AG065160	TdANKTM4A-6	4	4	a
	TRIDC4BG027670	TdANKTM4B-1	6	2	e
	TRIDC4BG036420	TdANKTM4B-2	6	4	d
	TRIDC4BG036430	TdANKTM4B-3	7	4	d
	TRIDC4BG060100	TdANKTM4B-4	4	6	a
	TRIDC4BG063250	TdANKTM4B-5	6	4	b
	TRIDC5AG006770	TdANKTM5A-1	4	3	a
	TRIDC5AG009050	TdANKTM5A-2	7	2	e
	TRIDC5AG030060	TdANKTM5A-3	8	4	a
	TRIDC5AG032350	TdANKTM5A-4	2	2	a
	TRIDC5AG045530	TdANKTM5A-5	8	4	d
	TRIDC5AG049660	TdANKTM5A-6	9	5	a
	TRIDC5AG049840	TdANKTM5A-7	9	4	a
	TRIDC5AG062720	TdANKTM5A-8	9	4	a
	TRIDC5AG078110	TdANKTM5A-9	7	4	b
	TRIDC5BG008080	TdANKTM5B-1	6	5	a
	TRIDC5BG010740	TdANKTM5B-2	7	1	e
	TRIDC5BG031700	TdANKTM5B-3	8	4	a
	TRIDC5BG049470	TdANKTM5B-4	8	4	d
	TRIDC5BG053400	TdANKTM5B-5	6	5	a
	TRIDC5BG053470	TdANKTM5B-6	9	4	a
	TRIDC5BG055420	TdANKTM5B-7	3	4	a
	TRIDC5BG067120	TdANKTM5B-8	5	4	a
	TRIDC5BG076500	TdANKTM5B-9	2	1	e
	TRIDC6AG019860	TdANKTM6A-1	5	4	e
	TRIDC6AG045210	TdANKTM6A-2	7	4	d
	TRIDC6BG010910	TdANKTM6B-1	3	2	e
	TRIDC6BG052820	TdANKTM6B-2	7	4	d
	TRIDC6BG069320	TdANKTM6B-3	9	4	c
	TRIDC6BG073140	TdANKTM6B-4	6	4	a
	TRIDC7AG006630	TdANKTM7A-1	2	4	a
	TRIDC7AG034770	TdANKTM7A-2	8	4	d
	TRIDC7AG058180	TdANKTM7A-3	9	4	c
	TRIDC7AG072570	TdANKTM7A-4	5	4	e
	TRIDC7BG026280	TdANKTM7B-1	8	4	d
	TRIDC7BG050830	TdANKTM7B-2	2	4	c
	TRIDC7BG068750	TdANKTM7B-3	6	4	e
Arabidopsis_thaliana	AT1G03670	AtANKTM1-1	9	5	c
	AT1G05640	AtANKTM1-2	8	4	d
	AT1G07710	AtANKTM1-3	8	4	d
	AT1G10340	AtANKTM1-4	7	4	d
	AT1G14480	AtANKTM1-5	5	4	c
	AT1G14500	AtANKTM1-6	5	4	c
	AT1G34050	AtANKTM1-7	7	5	d
	AT2G01680	AtANKTM2-1	6	4	d
	AT2G14255	AtANKTM2-2	6	4	e
	AT2G24600	AtANKTM2-3	7	4	d
	AT2G31820	AtANKTM2-4	8	4	d
	AT2G47070	AtANKTM2-5	2	1	e
	AT3G03790	AtANKTM3-1	2	1	e
	AT3G09550	AtANKTM3-2	7	4	d
	AT3G12360	AtANKTM3-3	7	4	d
	AT3G18670	AtANKTM3-4	5	3	b
	AT3G58760	AtANKTM3-5	3	1	e
	AT3G60030	AtANKTM3-6	2	1	e
	AT4G03440	AtANKTM4-1	8	5	c
	AT4G03450	AtANKTM4-2	9	4	c
	AT4G03460	AtANKTM4-3	9	5	c
	AT4G03470	AtANKTM4-4	9	4	c
	AT4G03480	AtANKTM4-5	8	3	c
	AT4G03490	AtANKTM4-6	9	4	c
	AT4G03500	AtANKTM4-7	9	4	c
	AT4G05040	AtANKTM4-8	9	2	c
	AT4G10720	AtANKTM4-9	5	4	c
	AT4G14390	AtANKTM4-10	8	5	c
	AT4G14400	AtANKTM4-11	9	5	c
	AT4G27780	AtANKTM4-12	2	1	e
	AT5G02620	AtANKTM5-1	8	4	c
	AT5G04680	AtANKTM5-2	4	4	b
	AT5G04690	AtANKTM5-3	4	4	b
	AT5G04700	AtANKTM5-4	5	4	b
	AT5G15500	AtANKTM5-5	7	4	c
	AT5G20350	AtANKTM5-6	7	4	e
	AT5G50140	AtANKTM5-7	5	4	d
	AT5G51160	AtANKTM5-8	5	2	d
	AT5G53470	AtANKTM5-9	2	1	e
	AT5G54610	AtANKTM5-10	5	4	c
	AT5G54620	AtANKTM5-11	5	4	c
	AT5G54700	AtANKTM5-12	3	4	d
	AT5G54710	AtANKTM5-13	8	3	d
	AT5G60070	AtANKTM5-14	8	4	d

## Sheet: Sheet2
Average number of ANKs and TMs in each class
Genome	Average number of ANKs					Average number of TMs
	Class a	Class b	Class c	Class d	Class e	Class a	Class b	Class c	Class d	Class e
H. vulgare (HH)	7.5	9	12	6.71	3.13	4.61	3.83	4	3.57	2.25
T. urartu (AA)	5.09	5.78	8	7.17	2.88	4.09	3	4	4	1.5
Ae. tauschii (DD)	7	8.5	12.33	7	4.71	4.64	3.5	3.33	4	3
T. dicoccoides (AABB)	6.25	7.5	8.33	7.17	4.29	4.46	3.58	4	4	2.36
T. aestivum (AABBDD)	6.84	7.29	9.8	7.12	4.75	4.68	3.94	3.9	4	2.75
Mean value of five Triticeae species	6.71	7.38	9.88	7.06	4.09	4.59	3.63	3.88	3.94	2.42
Arabidopsis	/	4.5	7.56	6.71	3.25	/	3.75	4.11	3.86	1.75
