# Supplementary material for: Identification of ankyrin-transmembrane-type subfamily genes in Triticeae species reveals TaANKTM2A-5 regulates powdery mildew resistance in wheat
Source: Front Plant Sci. 2022 Jul 22;13:943217. doi: 10.3389/fpls.2022.943217 (PMC9353636; doi:10.3389/fpls.2022.943217)
Supplement: Supplementary file 4 [file Table_4.XLSX]

## Sheet: Sheet1
AK58
Sample Name	Target Name	CT
Bgt 0 h	TaTubulin	24.6938
Bgt 0 h	TaTubulin	24.6907
Bgt 0 h	TaTubulin	24.5978
Bgt 2 h	TaTubulin	22.3632
Bgt 2 h	TaTubulin	21.9736
Bgt 2 h	TaTubulin	21.7316
Bgt 6 h	TaTubulin	23.8161
Bgt 6 h	TaTubulin	23.7552
Bgt 6 h	TaTubulin	23.5722
Bgt 12 h	TaTubulin	21.9904
Bgt 12 h	TaTubulin	22.0653
Bgt 12 h	TaTubulin	21.7408
Bgt 24 h	TaTubulin	24.0798
Bgt 24 h	TaTubulin	23.8137
Bgt 24 h	TaTubulin	24.3681
Bgt 36 h	TaTubulin	27.2255
Bgt 36 h	TaTubulin	27.1585
Bgt 36 h	TaTubulin	27.1824
Bgt 48 h	TaTubulin	24.7432
Bgt 48 h	TaTubulin	24.6145
Bgt 48 h	TaTubulin	24.0035
Bgt 0 h	TaANKTM3A-2	31.8173
Bgt 0 h	TaANKTM3A-2	31.6835
Bgt 0 h	TaANKTM3A-2	32.9179
Bgt 2 h	TaANKTM3A-2	28.161
Bgt 2 h	TaANKTM3A-2	26.1595
Bgt 2 h	TaANKTM3A-2	25.8347
Bgt 6 h	TaANKTM3A-2	29.9569
Bgt 6 h	TaANKTM3A-2	30.0839
Bgt 6 h	TaANKTM3A-2	28.6084
Bgt 12 h	TaANKTM3A-2	28.069
Bgt 12 h	TaANKTM3A-2	28.2891
Bgt 12 h	TaANKTM3A-2	27.997
Bgt 24 h	TaANKTM3A-2	30.2972
Bgt 24 h	TaANKTM3A-2	30.0716
Bgt 24 h	TaANKTM3A-2	30.3448
Bgt 36 h	TaANKTM3A-2	32.826
Bgt 36 h	TaANKTM3A-2	32.2028
Bgt 36 h	TaANKTM3A-2	32.638
Bgt 48 h	TaANKTM3A-2	32.2325
Bgt 48 h	TaANKTM3A-2	32.1351
Bgt 48 h	TaANKTM3A-2	31.1898
Bgt 0 h	TaANKTM2A-5	30.2142
Bgt 0 h	TaANKTM2A-5	30.1478
Bgt 0 h	TaANKTM2A-5	29.9226
Bgt 2 h	TaANKTM2A-5	27.7461
Bgt 2 h	TaANKTM2A-5	25.7825
Bgt 2 h	TaANKTM2A-5	25.6959
Bgt 6 h	TaANKTM2A-5	29.4774
Bgt 6 h	TaANKTM2A-5	29.4383
Bgt 6 h	TaANKTM2A-5	30.2425
Bgt 12 h	TaANKTM2A-5	27.8332
Bgt 12 h	TaANKTM2A-5	28.0794
Bgt 12 h	TaANKTM2A-5	27.6656
Bgt 24 h	TaANKTM2A-5	29.6564
Bgt 24 h	TaANKTM2A-5	29.6253
Bgt 24 h	TaANKTM2A-5	29.9875
Bgt 36 h	TaANKTM2A-5	31.9744
Bgt 36 h	TaANKTM2A-5	31.9057
Bgt 36 h	TaANKTM2A-5	31.9073
Bgt 48 h	TaANKTM2A-5	30.0419
Bgt 48 h	TaANKTM2A-5	29.4638
Bgt 48 h	TaANKTM2A-5	29.2399
Bgt 0 h	TaANKTM6A-1	30.5642
Bgt 0 h	TaANKTM6A-1	30.1843
Bgt 0 h	TaANKTM6A-1	29.9211
Bgt 2 h	TaANKTM6A-1	27.0483
Bgt 2 h	TaANKTM6A-1	25.8394
Bgt 2 h	TaANKTM6A-1	25.4364
Bgt 6 h	TaANKTM6A-1	29.5907
Bgt 6 h	TaANKTM6A-1	29.4255
Bgt 6 h	TaANKTM6A-1	28.2087
Bgt 12 h	TaANKTM6A-1	27.985
Bgt 12 h	TaANKTM6A-1	28.0994
Bgt 12 h	TaANKTM6A-1	28.7553
Bgt 24 h	TaANKTM6A-1	29.4715
Bgt 24 h	TaANKTM6A-1	29.4588
Bgt 24 h	TaANKTM6A-1	30.1235
Bgt 36 h	TaANKTM6A-1	33.0678
Bgt 36 h	TaANKTM6A-1	32.3063
Bgt 36 h	TaANKTM6A-1	32.8244
Bgt 48 h	TaANKTM6A-1	31.3599
Bgt 48 h	TaANKTM6A-1	31.035
Bgt 48 h	TaANKTM6A-1	29.6893
